# Supplementary material for: Dietary intervention rescues a bone porosity phenotype in a murine model of Neurofibromatosis Type 1 (NF1)
Source: PLoS One. 2024 Jun 24;19(6):e0304778. doi: 10.1371/journal.pone.0304778 (PMC11195983; doi:10.1371/journal.pone.0304778)
Supplement: S1 File — (XLSX) [file pone.0304778.s007.xlsx]

## Sheet: MicroCT data in Fig2A-D
	Bone Volume (mm3)	BV/TV (%)	TMD (g/cm3)	Thickness (mm)
WT Standard	0.3911	53.1433	1.1406	0.1483
	0.3875	51.6929	1.1738	0.1492
	0.3921	56.5299	1.1508	0.1536
	0.3874	49.0398	1.1374	0.1421
	0.4159	53.5214	1.1215	0.147
	0.3922	47.7733	1.1511	0.1492
	0.4313	40.1732	1.162	0.1473
Mean	0.399643	50.2677	1.14817	0.1481
(±SD)	0.0170737	5.31869	0.0170697	0.00342929
Nf1-/- Standard	0.2762	50.9373	1.0255	0.1233
	0.3076	51.4918	1.0412	0.1286
	0.2976	49.0589	1.0525	0.1187
	0.2579	46.6788	1.059	0.1205
	0.2953	50.777	1.05	0.1172
	0.2916	47.357	1.0339	0.1151
	0.2547	44.2977	1.0376	0.1124
	0.2576	45.678	1.0287	0.114
	0.3104	50.2067	1.0735	0.1233
Mean	0.283211	48.4981	1.04466	0.119233
(±SD)	0.0221253	2.58717	0.0155193	0.00522015
Nf1-/- MCFAs + L-Carnitine	0.3374	46.422	1.0482	0.1198
	0.3004	53.13	1.0926	0.1363
	0.328	49.5598	1.0766	0.1233
	0.3537	49.9294	1.0804	0.1225
	0.3155	48.7686	1.0773	0.1317
	0.3165	47.8753	1.0826	0.1333
	0.3621	48.1185	1.1001	0.122
	0.2716	46.4056	1.0867	0.1278
	0.2852	47.1666	1.0999	0.1258
	0.297	46.6674	1.0482	0.1188
Mean	0.31674	48.4043	1.07926	0.12613
(±SD)	0.0291887	2.08061	0.0183982	0.00597031

## Sheet: MicroCT data in Fig4A-B
	Open Pore Porosity (%)	Closed Pore Porosity (%)
WT Standard	0.8343	0.1115
	0.8514	0.1631
	0.8566	0.1328
	1.1552	0.168
	0.9494	0.1426
	1.0205	0.0964
	1.039	0.1435
Mean	0.958057	0.136843
(±SD)	0.119983	0.0259226
Nf1-/- Standard	3.6852	0.2602
	3.1517	0.2324
	3.3855	0.1129
	3.7466	0.1091
	3.9081	0.266
	3.3028	0.0584
	4.8692	0.2338
	3.2698	0.1142
	3.6337	0.1467
Mean	3.6614	0.170411
(±SD)	0.51794	0.0777778
Nf1-/- MCFAs + L-Carnitine	3.21499	0.099036
	2.18289	0.135432
	2.93494	0.145101
	1.97827	0.143749
	3.94271	0.13855
	2.34803	0.053213
	2.48788	0.169534
	1.70327	0.138796
	1.65878	0.092752
	2.57119	0.173898
Mean	2.50229	0.129006
(±SD)	0.709087	0.0369979
